# Supplementary material for: Phylogeny of Anoxygenic Photosynthesis Based on Sequences of Photosynthetic Reaction Center Proteins and a Key Enzyme in Bacteriochlorophyll Biosynthesis, the Chlorophyllide Reductase
Source: Microorganisms. 2019 Nov 19;7(11):576. doi: 10.3390/microorganisms7110576 (PMC6920907; doi:10.3390/microorganisms7110576)
Supplement: Supplementary file 1 [file microorganisms-07-00576-s001.zip]

Archive with 1 entries (1 files):
- microorganisms-640885-SI.xlsx
